# Supplementary material for: The Impact of the Online COVID-19 Infodemic on French Red Cross Actors’ Field Engagement and Protective Behaviors: Mixed Methods Study
Source: JMIR Infodemiology. 2021 Oct 6;1(1):e27472. doi: 10.2196/27472 (PMC8507423; doi:10.2196/27472)
Supplement: Multimedia Appendix 2 [file infodemiology_v1i1e27472_app2.xlsx]

## Sheet: Sheet1
	Category	Codes and sub codes	References	% category	% overall
	1. PERCEIVED EFFECTIVENESS of MASKS		60	1	0.26087
		1.1. Masks are effective	30	0.5	0.130435
		1.1.1. Intrinsic effectiveness of masks	8	0.133333	0.0347826
		a mask is sufficient protection	2	0.0333333	0.00869565
		contaminations through masks are milder and increase immunity	1	0.0166667	0.00434783
		even cloth masks are effective	1	0.0166667	0.00434783
		I wear masks because I am in contact with COVID +	1	0.0166667	0.00434783
		Masks effective, but alone are insufficient	3	0.05	0.0130435
		1.1.2. Suceptibility to COVID necessitates mask-wearing	10	0.166667	0.0434783
		COVID is dangerous; everyone should wear masks	10	0.166667	0.0434783
		1.1.3. Trusting in and transmitting authorities' mask recommendations	14	0.233333	0.0608696
		Transmitting authorities' calls to wear masks	8	0.133333	0.0347826
		transmitting calls from influencers to wear masks	2	0.0333333	0.00869565
		scientists say the mask is useful	4	0.0666667	0.0173913
		1.2. Masks are not effective or needed	30	0.5	0.130435
		1.2.1. Contesting legitimacy of health and political authorities on masks	5	0.0833333	0.0217391
		claiming personal medical expertise to insist that mask policy is irrelevant	1	0.0166667	0.00434783
		masks were not useful until now	1	0.0166667	0.00434783
		other scientists say masks don't work	3	0.05	0.0130435
		1.2.2. Intrinsic ineffectiveness of masks	7	0.116667	0.0304348
		the mask cannot protect you from COVID	4	0.0666667	0.0173913
		the masks will not protect you, only others	2	0.0333333	0.00869565
		virus can penetrate through the mask	1	0.0166667	0.00434783
		1.2.3. Lack of suceptibility make masks useless	2	0.0333333	0.00869565
		coronavirus is not dangerous, so mask is useless	1	0.0166667	0.00434783
		mask is useless because the virus does not exist	1	0.0166667	0.00434783
		1.2.4. Relative ineffectiveness	2	0.0333333	0.00869565
		other countries have managed COVID without mandatory masks	1	0.0166667	0.00434783
		washing hands is more useful than mask wearing	1	0.0166667	0.00434783
	2 PERCEIVED MASK SAFETY		7	1	0.0304348
		2.1. Masks are safe	3	0.428571	0.0130435
		2.1.1. masks do not reduce oxygen intake	2	0.285714	0.00869565
		2.1.2. masks have been massively used previously	1	0.142857	0.00434783
		2.2. Masks are not safe	4	0.571429	0.0173913
		2.2.1. loss of oxygen - masks are dangerous during heat waves	1	0.142857	0.00434783
		2.2.2. masks are made in dirty places	1	0.142857	0.00434783
		2.2.3. masks cause skin diseases	1	0.142857	0.00434783
	3 MASKS AS A TOOL FOR POLITICAL OR ECONOMIC GAIN		16	1	0.0695652
		3.1. Masks as economic profiteering	5	0.3125	0.0217391
		3.1.1. mandatory masks will make retailers rich	1	0.0625	0.00434783
		3.1.2. masks are sold by Chinese, who also 'made the virus'	2	0.125	0.00869565
		3.1.3. the governement sells masks or collects fines from those not wearing them	2	0.125	0.00869565
		3.2. Masks as a loss of freedom	11	0.6875	0.0478261
		3.2.1 mandatory masking is a tool for sanitary dictatorship	7	0.4375	0.0304348
		3.2.2. masks contain a tracking device	1	0.0625	0.00434783
		3.2.3. refusing masks is a means to contesting the government	2	0.125	0.00869565
		3.3.3. the mask is a muzzle	1	0.0625	0.00434783
	4. ACCESS TO MASKS		18	1	0.0782609
		4.1. Bad governance has caused mask shortages	7	0.388889	0.0304348
		4.2. Masks should be free of charge	11	0.611111	0.0478261
	5 COMPLYING WITH AND TRANSGRESSING MASK POLICIES		73	1	0.317391
		5.1. Mask wearing is unrealistic or illegitimate	4	0.0547945	0.0173913
		5.1.1. I only wear masks to avoid the fines	1	0.0136986	0.00434783
		5.1.2. not easy to respect mask washing or changing recommendations	2	0.0273973	0.00869565
		5.1.3. tactics to counter mandatory mask use	1	0.0136986	0.00434783
		5.2. Mask wearing is inconvenient	8	0.109589	0.0347826
		5.2.1. mask is incompatible with makeup	2	0.0273973	0.00869565
		5.2.2. wearing mask is inconvenient on sunny days	1	0.0136986	0.00434783
		5.2.3. wearing mask at work is inconvenient	5	0.0684932	0.0217391
		5.3. Drawing personal limits to mask use	10	0.136986	0.0434783
		5.3.1. debating places where masks should be worn	5	0.0684932	0.0217391
		5.3.2. I don't need others to remind me to wear my mask	1	0.0136986	0.00434783
		5.3.3. mandatory masks are unfair - only those at risk should wear them	1	0.0136986	0.00434783
		5.3.4. mask wearing among family members is not feasible	2	0.0273973	0.00869565
		5.3.5. masks only useful in closed spaces	1	0.0136986	0.00434783
		5.4. Making the best of mask wearing	3	0.0410959	0.0130435
		5.4.1. masks are a small price to pay for safety	1	0.0136986	0.00434783
		5.4.2. tips on mask wearing	1	0.0136986	0.00434783
		5.4.3. we need to keep the mask until we have a good vaccine	1	0.0136986	0.00434783
		5.5. Public denunciation of anti-maskers	13	0.178082	0.0565217
		5.5.1. denouncing anti-maskers to authorities	3	0.0410959	0.0130435
		5.5.2. Anti-maskers driven out of public spaces	3	0.0410959	0.0130435
		5.5.3. unsanitary other - violence after demanding mask wearing	1	0.0136986	0.00434783
		5.6. Description of inapproproate mask behavior	35	0.479452	0.152174
		5.6.1. Wearing mask below nose	5	0.0684932	0.0217391
		5.6.2. Mask kept in the pocket	1	0.0136986	0.00434783
		5.6.3. no mask	28	0.383562	0.121739
		5.6.4. Removing masks to talk or smoke	1	0.0136986	0.00434783
	6 COMMUNICATING MASK POLICY CHANGES		56	1	0.243478
		6.1. Transmitting information about masking rule changes	44	0.785714	0.191304
		6.2. The government contradicts itself regarding mask usefulness	8	0.142857	0.0347826
		6.3. The traditional media talk too much about masks	4	0.0714286	0.0173913
	Total mask messages		230	-	1
